# Supplementary material for: Carbon Fixation by Marine Ultrasmall Prokaryotes
Source: Genome Biol Evol. 2019 Mar 23;11(4):1166–77. doi: 10.1093/gbe/evz050 (PMC6475129; doi:10.1093/gbe/evz050)
Supplement: Supplement_Material_evz050 [file supplement_material_evz050.zip]

Archive with 6 entries (6 files):
- SI_Fig1.pdf
- SI_FIg2.pdf
- SI_Legend.odt
- SI_Table_1.ods
- SI_Table_2.ods
- SI_Table_3.ods
