# Supplementary material for: Carbon Fixation by Marine Ultrasmall Prokaryotes
Source: Genome Biol Evol. 2019 Mar 23;11(4):1166–77. doi: 10.1093/gbe/evz050 (PMC6475129; doi:10.1093/gbe/evz050)
Supplement: Supplement_Material_evz050 [file supplement_material_evz050.zip › SI_Table_1.ods]

## Sheet: raw_number_filtration_all_pval
P-value of Fischer exact test.
	known Bacteria	Proteobacteria	CPR	unassigned Bacteria	known Archaea	DPANN	unassigned Archaea	unclassified	Eukaryota
PU	NA	NA	NA	NA	NA	NA	NA	NA	NA
UO	0	0	1,35E-120	0	0	3,94E-36	3,17E-53	0	2,95E-09
UO ld	0	0	1,01E-88	0	0	2,07E-22	4,25E-34	0	5,62E-10
UO dm	0	0	3,11E-56	0	0	3,80E-10	1,65E-16	0	1,63E-11
WUO	0	0	1,93E-100	1,37E-179	1,02E-12	7,12E-15	3,16E-55	0	2,18E-05
WUO ld	0	0	5,74E-71	4,91E-124	9,97E-39	1,23E-27	2,96E-35	1,28E-23	8,99E-08
WUO dm	0	0	1,01E-42	1,21E-71	2,96E-11	3,60E-48	1,50E-17	0	4,60E-05
