# Supplementary material for: Carbon Fixation by Marine Ultrasmall Prokaryotes
Source: Genome Biol Evol. 2019 Mar 23;11(4):1166–77. doi: 10.1093/gbe/evz050 (PMC6475129; doi:10.1093/gbe/evz050)
Supplement: Supplement_Material_evz050 [file supplement_material_evz050.zip › SI_Table_2.ods]

## Sheet: Feuille1
Description of the metabolic enzymes under study
KEGG Orthology identifier	name	E.C. number	Key enzyme		additional=Enzyme belong to a key module
					additional_optional=enzymes that belong to a key module and that is optional
Reductive acetyl-CoA pathway (Wood-Ljungdahl pathway) (M00377)
K00194	acetyl-CoA decarbonylase/synthase complex subunit delta	2.1.1.245	“TRUE”
K00197	acetyl-CoA decarbonylase/synthase complex subunit gamma	2.1.1.245	“TRUE”
K00198	anaerobic carbon-monoxide dehydrogenase catalytic subunit	1.2.7.4	“TRUE”
K00297	methylenetetrahydrofolate reductase (NADPH)	1.5.1.20	“TRUE”
K01491	methylenetetrahydrofolate dehydrogenase (NADP+) / methenyltetrahydrofolate cyclohydrolase	1.5.1.5 3.5.4.9	“TRUE”
K01938	formate--tetrahydrofolate ligase	6.3.4.3	“TRUE”
K05299	formate dehydrogenase (NADP+) alpha subunit	1.17.1.10
K14138	acetyl-CoA synthase	2.3.1.169	“TRUE”
K15022	formate dehydrogenase (NADP+) beta subunit	1.17.1.10
K15023	5-methyltetrahydrofolate corrinoid/iron sulfur protein methyltransferase
Hydroxypropionate-hydroxybutylate cycle (M00375)
K00626	acetyl-CoA C-acetyltransferase	2.3.1.9
K01848	methylmalonyl-CoA mutase, N-terminal domain	5.4.99.2	“TRUE”
K01849	methylmalonyl-CoA mutase, C-terminal domain	5.4.99.2	“TRUE”
K01964	acetyl-CoA/propionyl-CoA carboxylase	6.4.1.2 6.4.1.3	“TRUE”
K05606	methylmalonyl-CoA/ethylmalonyl-CoA epimerase	5.1.99.1
K14465	succinate semialdehyde reductase (NADPH)	1.1.1.-
K14466	4-hydroxybutyrate---CoA ligase (AMP-forming)	6.2.1.40
K14534	4-hydroxybutyryl-CoA dehydratase / vinylacetyl-CoA-Delta-isomerase	4.2.1.120 5.3.3.3	“TRUE”
K15016	enoyl-CoA hydratase / 3-hydroxyacyl-CoA dehydrogenase	4.2.1.17 1.1.1.35
K15017	malonyl-CoA/succinyl-CoA reductase (NADPH)	1.2.1.75 1.2.1.76	“TRUE”
K15018	3-hydroxypropionyl-coenzyme A synthetase	6.2.1.36	“TRUE”
K15019	3-hydroxypropionyl-coenzyme A dehydratase	4.2.1.116	“TRUE”
K15020	acryloyl-coenzyme A reductase	1.3.1.84
K15036	acetyl-CoA/propionyl-CoA carboxylase	6.4.1.2 6.4.1.3 2.1.3.15	“TRUE”
K15037	biotin carboxyl carrier protein		additional
K15038	succinyl-CoA reductase	1.2.1.76
K15039	3-hydroxypropionate dehydrogenase (NADP+)	1.1.1.298	“TRUE”
K18861	4-hydroxybutyrate---CoA ligase (AMP-forming)	6.2.1.40
Dicarboxylate-hydroxybutyrate cycle (M00374)
K00169	pyruvate ferredoxin oxidoreductase alpha subunit	1.2.7.1
K00170	pyruvate ferredoxin oxidoreductase beta subunit	1.2.7.1
K00171	pyruvate ferredoxin oxidoreductase delta subunit	1.2.7.1
K00172	pyruvate ferredoxin oxidoreductase gamma subunit	1.2.7.1
K01007	pyruvate, water dikinase	2.7.9.2
K01595	phosphoenolpyruvate carboxylase	4.1.1.31
K00024	malate dehydrogenase	1.1.1.37
K01676	fumarate hydratase, class I	4.2.1.2
K01677	fumarate hydratase subunit alpha	4.2.1.2
K01678	fumarate hydratase subunit beta	4.2.1.2
K00239	succinate dehydrogenase / fumarate reductase, flavoprotein subunit	1.3.5.1 1.3.5.4
K00240	succinate dehydrogenase / fumarate reductase, iron-sulfur subunit	1.3.5.1 1.3.5.4
K00241	succinate dehydrogenase / fumarate reductase, cytochrome b subunit	1.3.5.1 1.3.5.4
K18860	putative succinate dehydrogenase / fumarate reductase, subunit D	1.3.5.1 1.3.5.4
K01902	succinyl-CoA synthetase alpha subunit	6.2.1.5
K01903	succinyl-CoA synthetase beta subunit	6.2.1.5
K15038	succinyl-CoA reductase	1.2.1.76
K15017	malonyl-CoA/succinyl-CoA reductase (NADPH)	1.2.1.75 1.2.1.76
K14465	succinate semialdehyde reductase (NADPH)	1.1.1.-
K14467	4-hydroxybutyrate---CoA ligase (AMP-forming)	6.2.1.40
K18861	4-hydroxybutyrate---CoA ligase (AMP-forming)	6.2.1.40
K14534	4-hydroxybutyryl-CoA dehydratase / vinylacetyl-CoA-Delta-isomerase	4.2.1.120 5.3.3.3	“TRUE”
K15016	enoyl-CoA hydratase / 3-hydroxyacyl-CoA dehydrogenase	4.2.1.17 1.1.1.35
K00626	acetyl-CoA C-acetyltransferase	2.3.1.9
Reductive citrate cycle (Arnon-Buchanan cycle) (M00173)
K00174	2-oxoglutarate/2-oxoacid ferredoxin oxidoreductase subunit alpha	1.2.7.3 1.2.7.11	“TRUE”
K00175	2-oxoglutarate/2-oxoacid ferredoxin oxidoreductase subunit beta	1.2.7.3 1.2.7.11	“TRUE”
K00177	2-oxoglutarate ferredoxin oxidoreductase subunit gamma	1.2.7.3	additional_optional
K00176	2-oxoglutarate ferredoxin oxidoreductase subunit delta	1.2.7.3	additional_optional
K15230	ATP-citrate lyase alpha-subunit	2.3.3.8	“TRUE”
K15231	ATP-citrate lyase beta-subunit	2.3.3.8	“TRUE”
K15232	citryl-CoA synthetase large subunit	6.2.1.18	additional
K15233	citryl-CoA synthetase small subunit	4.1.3.34	additional
K15234	citryl-CoA lyase		additional
K00169	pyruvate ferredoxin oxidoreductase alpha subunit	1.2.7.1
K00170	pyruvate ferredoxin oxidoreductase beta subunit	1.2.7.1
K00171	pyruvate ferredoxin oxidoreductase delta subunit	1.2.7.1
K00172	pyruvate ferredoxin oxidoreductase gamma subunit	1.2.7.1
K03737	pyruvate-ferredoxin/flavodoxin oxidoreductase	1.2.7.1 1.2.7.-
K01007	pyruvate, water dikinase	2.7.9.2
K01006	pyruvate, orthophosphate dikinase	2.7.9.1
K01595	phosphoenolpyruvate carboxylase	4.1.1.31
K01959	pyruvate carboxylase subunit A	6.4.1.1
K01960	pyruvate carboxylase subunit B	6.4.1.1
K01958	pyruvate carboxylase	6.4.1.1
K00024	malate dehydrogenase	1.1.1.37
K01676	fumarate hydratase, class I	4.2.1.2
K01679	fumarate hydratase, class II	4.2.1.2
K01677	fumarate hydratase subunit alpha	4.2.1.2
K01678	fumarate hydratase subunit beta	4.2.1.2
K00239	succinate dehydrogenase / fumarate reductase, flavoprotein subunit	1.3.5.1 1.3.5.4
K00240	succinate dehydrogenase / fumarate reductase, iron-sulfur subunit	1.3.5.1 1.3.5.4
K00241	succinate dehydrogenase / fumarate reductase, cytochrome b subunit	1.3.5.1 1.3.5.4
K00242	succinate dehydrogenase / fumarate reductase, membrane anchor subunit	1.3.5.1 1.3.5.4
K00244	fumarate reductase flavoprotein subunit	1.3.5.4
K00245	fumarate reductase iron-sulfur subunit	1.3.5.4
K00246	fumarate reductase subunit C	1.3.5.1 1.3.5.4
K00247	fumarate reductase subunit D	1.3.5.1 1.3.5.4
K18556	NADH-dependent fumarate reductase subunit A	1.3.1.6
K18557	NADH-dependent fumarate reductase subunit B	1.3.1.6
K18558	NADH-dependent fumarate reductase subunit C
K18559	NADH-dependent fumarate reductase subunit D
K18560	NADH-dependent fumarate reductase subunit E
K01902	succinyl-CoA synthetase alpha subunit	6.2.1.5
K01903	succinyl-CoA synthetase beta subunit	6.2.1.5
K00031	isocitrate dehydrogenase	1.1.1.42
K01681	aconitate hydratase	4.2.1.3
K01682	aconitate hydratase 2 / 2-methylisocitrate dehydratase	4.2.1.3 4.2.1.99
3-Hydroxypropionate bi-cycle (M00376)
K02160	acetyl-CoA carboxylase biotin carboxyl carrier protein
K01961	acetyl-CoA carboxylase, biotin carboxylase subunit	6.4.1.2 6.3.4.14
K01962	acetyl-CoA carboxylase carboxyl transferase subunit alpha	6.4.1.2 2.1.3.15
K01963	acetyl-CoA carboxylase carboxyl transferase subunit beta	6.4.1.2 2.1.3.15
K14468	malonyl-CoA reductase / 3-hydroxypropionate dehydrogenase (NADP+)	1.2.1.75 1.1.1.298	“TRUE”
K14469	acrylyl-CoA reductase (NADPH) / 3-hydroxypropionyl-CoA dehydratase / 3-hydroxypropionyl-CoA synthetase	1.3.1.84 4.2.1.116 6.2.1.36	“TRUE”
K15052	propionyl-CoA carboxylase	6.4.1.3 2.1.3.15
K05606	methylmalonyl-CoA/ethylmalonyl-CoA epimerase	5.1.99.1
K01847	methylmalonyl-CoA mutase, C-terminal domain	5.4.99.2
K01848	methylmalonyl-CoA mutase, N-terminal domain	5.4.99.2
K01849	methylmalonyl-CoA mutase, C-terminal domain	5.4.99.2
K14471	succinyl-CoA:(S)-malate CoA-transferase subunit A	2.8.3.22
K14472	succinyl-CoA:(S)-malate CoA-transferase subunit B	2.8.3.22
K00239	succinate dehydrogenase / fumarate reductase, flavoprotein subunit	1.3.5.1 1.3.5.4
K00240	succinate dehydrogenase / fumarate reductase, iron-sulfur subunit	1.3.5.1 1.3.5.4
K00241	succinate dehydrogenase / fumarate reductase, cytochrome b subunit	1.3.5.1 1.3.5.4
K01679	fumarate hydratase, class II	4.2.1.2
K08691	malyl-CoA/(S)-citramalyl-CoA lyase	4.1.3.24 4.1.3.25	“TRUE”
K14449	2-methylfumaryl-CoA hydratase	4.2.1.148
K14470	2-methylfumaryl-CoA isomerase	5.4.1.3
K09709	3-methylfumaryl-CoA hydratase	4.2.1.153
Reductive pentose phosphate cycle (Calvin cycle) (M00165)
K00855	phosphoribulokinase	2.7.1.19	“TRUE”
K01601	ribulose-bisphosphate carboxylase large chain	4.1.1.39	“TRUE”
K01602	ribulose-bisphosphate carboxylase small chain	4.1.1.39	“TRUE”
K00927	phosphoglycerate kinase	2.7.2.3
K05298	glyceraldehyde-3-phosphate dehydrogenase (NADP+) (phosphorylating)	1.2.1.13
K00150	glyceraldehyde-3-phosphate dehydrogenase (NAD(P))	1.2.1.59
K00134	glyceraldehyde 3-phosphate dehydrogenase	1.2.1.12
K01623	fructose-bisphosphate aldolase, class I	4.1.2.13
K01624	fructose-bisphosphate aldolase, class II	4.1.2.13
K03841	fructose-1,6-bisphosphatase I	3.1.3.11
K02446	fructose-1,6-bisphosphatase II	3.1.3.11
K11532	fructose-1,6-bisphosphatase II / sedoheptulose-1,7-bisphosphatase	3.1.3.11 3.1.3.37
K01086	fructose-1,6-bisphosphatase I / sedoheptulose-1,7-bisphosphatase	3.1.3.11 3.1.3.37
K04041	fructose-1,6-bisphosphatase III	3.1.3.11
K00615	transketolase	2.2.1.1
K01623	fructose-bisphosphate aldolase, class I	4.1.2.13
K01624	fructose-bisphosphate aldolase, class II	4.1.2.13
K01100	Sedoheptulose-bisphosphatase	3.1.3.37
K01807	ribose 5-phosphate isomerase A	5.3.1.6
K01808	ribose 5-phosphate isomerase B	5.3.1.6

## Sheet: Sheet2
Description of the metabolic enzymes under study
KEGG Orthology identifier	name	E.C. number	Key enzyme		additional=Enzyme belong to a key module
					additional_optional=enzymes that belong to a key module and that is optional
Reductive acetyl-CoA pathway (Wood-Ljungdahl pathway) (M00377)
K00194	acetyl-CoA decarbonylase/synthase complex subunit delta	2.1.1.245	“TRUE”
K00197	acetyl-CoA decarbonylase/synthase complex subunit gamma	2.1.1.245	“TRUE”
K00198	anaerobic carbon-monoxide dehydrogenase catalytic subunit	1.2.7.4	“TRUE”
K00297	methylenetetrahydrofolate reductase (NADPH)	1.5.1.20	“TRUE”
K01491	methylenetetrahydrofolate dehydrogenase (NADP+) / methenyltetrahydrofolate cyclohydrolase	1.5.1.5 3.5.4.9	“TRUE”
K01938	formate--tetrahydrofolate ligase	6.3.4.3	“TRUE”
K05299	formate dehydrogenase (NADP+) alpha subunit	1.17.1.10
K14138	acetyl-CoA synthase	2.3.1.169	“TRUE”
K15022	formate dehydrogenase (NADP+) beta subunit	1.17.1.10
K15023	5-methyltetrahydrofolate corrinoid/iron sulfur protein methyltransferase
Hydroxypropionate-hydroxybutylate cycle (M00375)
K00626	acetyl-CoA C-acetyltransferase	2.3.1.9
K01848	methylmalonyl-CoA mutase, N-terminal domain	5.4.99.2	“TRUE”
K01849	methylmalonyl-CoA mutase, C-terminal domain	5.4.99.2	“TRUE”
K01964	acetyl-CoA/propionyl-CoA carboxylase	6.4.1.2 6.4.1.3	“TRUE”
K05606	methylmalonyl-CoA/ethylmalonyl-CoA epimerase	5.1.99.1
K14465	succinate semialdehyde reductase (NADPH)	1.1.1.-
K14466	4-hydroxybutyrate---CoA ligase (AMP-forming)	6.2.1.40
K14534	4-hydroxybutyryl-CoA dehydratase / vinylacetyl-CoA-Delta-isomerase	4.2.1.120 5.3.3.3	“TRUE”
K15016	enoyl-CoA hydratase / 3-hydroxyacyl-CoA dehydrogenase	4.2.1.17 1.1.1.35
K15017	malonyl-CoA/succinyl-CoA reductase (NADPH)	1.2.1.75 1.2.1.76	“TRUE”
K15018	3-hydroxypropionyl-coenzyme A synthetase	6.2.1.36	“TRUE”
K15019	3-hydroxypropionyl-coenzyme A dehydratase	4.2.1.116	“TRUE”
K15020	acryloyl-coenzyme A reductase	1.3.1.84
K15036	acetyl-CoA/propionyl-CoA carboxylase	6.4.1.2 6.4.1.3 2.1.3.15	“TRUE”
K15037	biotin carboxyl carrier protein		additional
K15038	succinyl-CoA reductase	1.2.1.76
K15039	3-hydroxypropionate dehydrogenase (NADP+)	1.1.1.298	“TRUE”
K18861	4-hydroxybutyrate---CoA ligase (AMP-forming)	6.2.1.40
Dicarboxylate-hydroxybutyrate cycle (M00374)
K00169	pyruvate ferredoxin oxidoreductase alpha subunit	1.2.7.1
K00170	pyruvate ferredoxin oxidoreductase beta subunit	1.2.7.1
K00171	pyruvate ferredoxin oxidoreductase delta subunit	1.2.7.1
K00172	pyruvate ferredoxin oxidoreductase gamma subunit	1.2.7.1
K01007	pyruvate, water dikinase	2.7.9.2
K01595	phosphoenolpyruvate carboxylase	4.1.1.31
K00024	malate dehydrogenase	1.1.1.37
K01676	fumarate hydratase, class I	4.2.1.2
K01677	fumarate hydratase subunit alpha	4.2.1.2
K01678	fumarate hydratase subunit beta	4.2.1.2
K00239	succinate dehydrogenase / fumarate reductase, flavoprotein subunit	1.3.5.1 1.3.5.4
K00240	succinate dehydrogenase / fumarate reductase, iron-sulfur subunit	1.3.5.1 1.3.5.4
K00241	succinate dehydrogenase / fumarate reductase, cytochrome b subunit	1.3.5.1 1.3.5.4
K18860	putative succinate dehydrogenase / fumarate reductase, subunit D	1.3.5.1 1.3.5.4
K01902	succinyl-CoA synthetase alpha subunit	6.2.1.5
K01903	succinyl-CoA synthetase beta subunit	6.2.1.5
K15038	succinyl-CoA reductase	1.2.1.76
K15017	malonyl-CoA/succinyl-CoA reductase (NADPH)	1.2.1.75 1.2.1.76
K14465	succinate semialdehyde reductase (NADPH)	1.1.1.-
K14467	4-hydroxybutyrate---CoA ligase (AMP-forming)	6.2.1.40
K18861	4-hydroxybutyrate---CoA ligase (AMP-forming)	6.2.1.40
K14534	4-hydroxybutyryl-CoA dehydratase / vinylacetyl-CoA-Delta-isomerase	4.2.1.120 5.3.3.3	“TRUE”
K15016	enoyl-CoA hydratase / 3-hydroxyacyl-CoA dehydrogenase	4.2.1.17 1.1.1.35
K00626	acetyl-CoA C-acetyltransferase	2.3.1.9
Reductive citrate cycle (Arnon-Buchanan cycle) (M00173)
K00174	2-oxoglutarate/2-oxoacid ferredoxin oxidoreductase subunit alpha	1.2.7.3 1.2.7.11	“TRUE”
K00175	2-oxoglutarate/2-oxoacid ferredoxin oxidoreductase subunit beta	1.2.7.3 1.2.7.11	“TRUE”
K00177	2-oxoglutarate ferredoxin oxidoreductase subunit gamma	1.2.7.3	additional_optional
K00176	2-oxoglutarate ferredoxin oxidoreductase subunit delta	1.2.7.3	additional_optional
K15230	ATP-citrate lyase alpha-subunit	2.3.3.8	“TRUE”
K15231	ATP-citrate lyase beta-subunit	2.3.3.8	“TRUE”
K15232	citryl-CoA synthetase large subunit	6.2.1.18	additional
K15233	citryl-CoA synthetase small subunit	4.1.3.34	additional
K15234	citryl-CoA lyase		additional
K00169	pyruvate ferredoxin oxidoreductase alpha subunit	1.2.7.1
K00170	pyruvate ferredoxin oxidoreductase beta subunit	1.2.7.1
K00171	pyruvate ferredoxin oxidoreductase delta subunit	1.2.7.1
K00172	pyruvate ferredoxin oxidoreductase gamma subunit	1.2.7.1
K03737	pyruvate-ferredoxin/flavodoxin oxidoreductase	1.2.7.1 1.2.7.-
K01007	pyruvate, water dikinase	2.7.9.2
K01006	pyruvate, orthophosphate dikinase	2.7.9.1
K01595	phosphoenolpyruvate carboxylase	4.1.1.31
K01959	pyruvate carboxylase subunit A	6.4.1.1
K01960	pyruvate carboxylase subunit B	6.4.1.1
K01958	pyruvate carboxylase	6.4.1.1
K00024	malate dehydrogenase	1.1.1.37
K01676	fumarate hydratase, class I	4.2.1.2
K01679	fumarate hydratase, class II	4.2.1.2
K01677	fumarate hydratase subunit alpha	4.2.1.2
K01678	fumarate hydratase subunit beta	4.2.1.2
K00239	succinate dehydrogenase / fumarate reductase, flavoprotein subunit	1.3.5.1 1.3.5.4
K00240	succinate dehydrogenase / fumarate reductase, iron-sulfur subunit	1.3.5.1 1.3.5.4
K00241	succinate dehydrogenase / fumarate reductase, cytochrome b subunit	1.3.5.1 1.3.5.4
K00242	succinate dehydrogenase / fumarate reductase, membrane anchor subunit	1.3.5.1 1.3.5.4
K00244	fumarate reductase flavoprotein subunit	1.3.5.4
K00245	fumarate reductase iron-sulfur subunit	1.3.5.4
K00246	fumarate reductase subunit C	1.3.5.1 1.3.5.4
K00247	fumarate reductase subunit D	1.3.5.1 1.3.5.4
K18556	NADH-dependent fumarate reductase subunit A	1.3.1.6
K18557	NADH-dependent fumarate reductase subunit B	1.3.1.6
K18558	NADH-dependent fumarate reductase subunit C
K18559	NADH-dependent fumarate reductase subunit D
K18560	NADH-dependent fumarate reductase subunit E
K01902	succinyl-CoA synthetase alpha subunit	6.2.1.5
K01903	succinyl-CoA synthetase beta subunit	6.2.1.5
K00031	isocitrate dehydrogenase	1.1.1.42
K01681	aconitate hydratase	4.2.1.3
K01682	aconitate hydratase 2 / 2-methylisocitrate dehydratase	4.2.1.3 4.2.1.99
3-Hydroxypropionate bi-cycle (M00376)
K02160	acetyl-CoA carboxylase biotin carboxyl carrier protein
K01961	acetyl-CoA carboxylase, biotin carboxylase subunit	6.4.1.2 6.3.4.14
K01962	acetyl-CoA carboxylase carboxyl transferase subunit alpha	6.4.1.2 2.1.3.15
K01963	acetyl-CoA carboxylase carboxyl transferase subunit beta	6.4.1.2 2.1.3.15
K14468	malonyl-CoA reductase / 3-hydroxypropionate dehydrogenase (NADP+)	1.2.1.75 1.1.1.298	“TRUE”
K14469	acrylyl-CoA reductase (NADPH) / 3-hydroxypropionyl-CoA dehydratase / 3-hydroxypropionyl-CoA synthetase	1.3.1.84 4.2.1.116 6.2.1.36	“TRUE”
K15052	propionyl-CoA carboxylase	6.4.1.3 2.1.3.15
K05606	methylmalonyl-CoA/ethylmalonyl-CoA epimerase	5.1.99.1
K01847	methylmalonyl-CoA mutase, C-terminal domain	5.4.99.2
K01848	methylmalonyl-CoA mutase, N-terminal domain	5.4.99.2
K01849	methylmalonyl-CoA mutase, C-terminal domain	5.4.99.2
K14471	succinyl-CoA:(S)-malate CoA-transferase subunit A	2.8.3.22
K14472	succinyl-CoA:(S)-malate CoA-transferase subunit B	2.8.3.22
K00239	succinate dehydrogenase / fumarate reductase, flavoprotein subunit	1.3.5.1 1.3.5.4
K00240	succinate dehydrogenase / fumarate reductase, iron-sulfur subunit	1.3.5.1 1.3.5.4
K00241	succinate dehydrogenase / fumarate reductase, cytochrome b subunit	1.3.5.1 1.3.5.4
K01679	fumarate hydratase, class II	4.2.1.2
K08691	malyl-CoA/(S)-citramalyl-CoA lyase	4.1.3.24 4.1.3.25	“TRUE”
K14449	2-methylfumaryl-CoA hydratase	4.2.1.148
K14470	2-methylfumaryl-CoA isomerase	5.4.1.3
K09709	3-methylfumaryl-CoA hydratase	4.2.1.153
Reductive pentose phosphate cycle (Calvin cycle) (M00165)
K00855	phosphoribulokinase	2.7.1.19	“TRUE”
K01601	ribulose-bisphosphate carboxylase large chain	4.1.1.39	“TRUE”
K01602	ribulose-bisphosphate carboxylase small chain	4.1.1.39	“TRUE”
K00927	phosphoglycerate kinase	2.7.2.3
K05298	glyceraldehyde-3-phosphate dehydrogenase (NADP+) (phosphorylating)	1.2.1.13
K00150	glyceraldehyde-3-phosphate dehydrogenase (NAD(P))	1.2.1.59
K00134	glyceraldehyde 3-phosphate dehydrogenase	1.2.1.12
K01623	fructose-bisphosphate aldolase, class I	4.1.2.13
K01624	fructose-bisphosphate aldolase, class II	4.1.2.13
K03841	fructose-1,6-bisphosphatase I	3.1.3.11
K02446	fructose-1,6-bisphosphatase II	3.1.3.11
K11532	fructose-1,6-bisphosphatase II / sedoheptulose-1,7-bisphosphatase	3.1.3.11 3.1.3.37
K01086	fructose-1,6-bisphosphatase I / sedoheptulose-1,7-bisphosphatase	3.1.3.11 3.1.3.37
K04041	fructose-1,6-bisphosphatase III	3.1.3.11
K00615	transketolase	2.2.1.1
K01623	fructose-bisphosphate aldolase, class I	4.1.2.13
K01624	fructose-bisphosphate aldolase, class II	4.1.2.13
K01100	Sedoheptulose-bisphosphatase	3.1.3.37
K01807	ribose 5-phosphate isomerase A	5.3.1.6
K01808	ribose 5-phosphate isomerase B	5.3.1.6
