# Supplementary material for: Carbon Fixation by Marine Ultrasmall Prokaryotes
Source: Genome Biol Evol. 2019 Mar 23;11(4):1166–77. doi: 10.1093/gbe/evz050 (PMC6475129; doi:10.1093/gbe/evz050)
Supplement: Supplement_Material_evz050 [file supplement_material_evz050.zip › SI_Table_3.ods]

## Sheet: Table-4-SI-Correlation
Spearman Correlation test of sequencing effort effect on metabolic pathways completeness
			Completeness of
raw_reads	number of reads		M00165	Reductive pentose phosphate cycle (Calvin cycle)			M00374	Dicarboxylate-hydroxybutyrate cycle
HQ_reads	number of high quality reads		M00177	Eukaryotic ribosomal complexes			M00375	Hydroxypropionate-hydroxybutylate cycle
predicted_genes	number of genes		M00178	Bacterial ribosomal complexes			M00376	3-Hydroxypropionate bi-cycle
READS_TOT	Average number of reads per gene		M00179	Archaeal ribosomal complexes			M00377	Reductive acetyl-CoA pathway (Wood-Ljungdahl pathway)
PU
Spearman Rho
	HQ_reads	M00165	M00173	M00177	M00178	M00179	M00374	M00375	M00376	M00377	READS_TOT	predicted_genes	raw_read
HQ_reads	1	0,266019047	0,305341083	0,605378304	0,245843542	0,593949949	0,228853062	0,229959427	0,117733972	0,269961525	0,974786103	0,916256158	0,964415349
M00165	0,266019047	1	0,673844563	0,171873045	0,785355955	0,536690872	0,721722695	0,638792488	0,715763127	0,733832951	0,239793303	0,282295883	0,204954545
M00173	0,305341083	0,673844563	1	0,291518485	0,800722986	0,621990966	0,793804779	0,780665057	0,708101002	0,684992783	0,249643136	0,344028668	0,260059024
M00177	0,605378304	0,171873045	0,291518485	1	0,104359361	0,810689581	0,212830705	0,264322585	0,091930136	0,173542726	0,589932791	0,62116705	0,586028508
M00178	0,245843542	0,785355955	0,800722986	0,104359361	1	0,556263201	0,840245662	0,792320162	0,847606022	0,736129457	0,181087143	0,251018459	0,202800817
M00179	0,593949949	0,536690872	0,621990966	0,810689581	0,556263201	1	0,577260996	0,606369364	0,500404704	0,53208884	0,561524846	0,597881319	0,555123324
M00374	0,228853062	0,721722695	0,793804779	0,212830705	0,840245662	0,577260996	1	0,90512095	0,828437117	0,776469693	0,161884071	0,267808216	0,187255732
M00375	0,229959427	0,638792488	0,780665057	0,264322585	0,792320162	0,606369364	0,90512095	1	0,807231416	0,805294523	0,132031441	0,269269012	0,213649079
M00376	0,117733972	0,715763127	0,708101002	0,091930136	0,847606022	0,500404704	0,828437117	0,807231416	1	0,758855495	0,062314077	0,151105808	0,100615086
M00377	0,269961525	0,733832951	0,684992783	0,173542726	0,736129457	0,53208884	0,776469693	0,805294523	0,758855495	1	0,18523106	0,215003979	0,256468547
READS_TOT	0,974786103	0,239793303	0,249643136	0,589932791	0,181087143	0,561524846	0,161884071	0,132031441	0,062314077	0,18523106	1	0,902126005	0,934729064
predicted_genes	0,916256158	0,282295883	0,344028668	0,62116705	0,251018459	0,597881319	0,267808216	0,269269012	0,151105808	0,215003979	0,902126005	1	0,873087892
raw_read	0,964415349	0,204954545	0,260059024	0,586028508	0,202800817	0,555123324	0,187255732	0,213649079	0,100615086	0,256468547	0,934729064	0,873087892	1
pvalue
	HQ_reads	M00165	M00173	M00177	M00178	M00179	M00374	M00375	M00376	M00377	READS_TOT	predicted_genes	raw_read
HQ_reads	0	0,04548917	0,02090691	6,08E-07	0,065276482	1,11E-06	0,086835784	0,085280348	0,383089254	0,042266376	1,63E-37	1,64E-23	1,86E-33
M00165	0,04548917	0	9,20E-09	0,201107524	4,73E-13	1,68E-05	2,38E-10	8,95E-08	3,91E-10	8,36E-11	0,072398556	0,033374362	0,126170844
M00173	0,02090691	9,20E-09	0	0,027793637	7,62E-14	2,41E-07	1,77E-13	8,02E-13	7,25E-10	4,18E-09	0,061098768	0,008784466	0,050741123
M00177	6,08E-07	0,201107524	0,027793637	0	0,439786764	2,14E-14	0,111945648	0,046936582	0,496426529	0,196699198	1,37E-06	2,53E-07	1,67E-06
M00178	0,065276482	4,73E-13	7,62E-14	0,439786764	0	7,03E-06	3,03E-16	2,11E-13	9,16E-17	6,81E-11	0,177637738	0,059640748	0,130289365
M00179	1,11E-06	1,68E-05	2,41E-07	2,14E-14	7,03E-06	0	2,59E-06	5,76E-07	7,37E-05	2,05E-05	5,51E-06	0,000000907	7,41E-06
M00374	0,086835784	2,38E-10	1,77E-13	0,111945648	3,03E-16	2,59E-06	0	4,38E-22	1,83E-15	1,27E-12	0,228947186	0,044002497	0,163075754
M00375	0,085280348	8,95E-08	8,02E-13	0,046936582	2,11E-13	5,76E-07	4,38E-22	0	3,35E-14	4,29E-14	0,327567106	0,042818464	0,110541188
M00376	0,383089254	3,91E-10	7,25E-10	0,496426529	9,16E-17	7,37E-05	1,83E-15	3,35E-14	0	7,95E-12	0,645167383	0,261859703	0,456458674
M00377	0,042266376	8,36E-11	4,18E-09	0,196699198	6,81E-11	2,05E-05	1,27E-12	4,29E-14	7,95E-12	0	0,167755435	0,108245763	0,054136562
READS_TOT	1,63E-37	0,072398556	0,061098768	1,37E-06	0,177637738	5,51E-06	0,228947186	0,327567106	0,645167383	0,167755435	0	9,89E-22	2,21E-26
predicted_genes	1,64E-23	0,033374362	0,008784466	2,53E-07	0,059640748	0,000000907	0,044002497	0,042818464	0,261859703	0,108245763	9,89E-22	0	8,47E-19
raw_read	1,86E-33	0,126170844	0,050741123	1,67E-06	0,130289365	7,41E-06	0,163075754	0,110541188	0,456458674	0,054136562	2,21E-26	8,47E-19	0
UO
Spearman Rho
	HQ_reads	M00165	M00173	M00177	M00178	M00179	M00374	M00375	M00376	M00377	READS_TOT	predicted_genes	raw_read
HQ_reads	1	0,101296531	0,153915528	0,292273061	0,079829116	0,143331811	0,042991751	-0,010852378	-0,000491088	0,128042081	0,974786103	0,916256158	0,964415349
M00165	0,101296531	1	0,776595783	0,015223504	0,847519749	0,81333422	0,791068848	0,736403339	0,807804636	0,835842229	0,052052867	0,123406606	0,07013091
M00173	0,153915528	0,776595783	1	0,290842985	0,899848044	0,890204966	0,917048097	0,859496934	0,896313876	0,84588983	0,080763639	0,191480011	0,132859647
M00177	0,292273061	0,015223504	0,290842985	1	0,241906423	0,32446598	0,169511677	0,023840189	0,11214346	0,178413424	0,210899089	0,300761713	0,267831598
M00178	0,079829116	0,847519749	0,899848044	0,241906423	1	0,955072169	0,894079543	0,821881735	0,854063248	0,849049661	0,016650073	0,13170175	0,06914179
M00179	0,143331811	0,81333422	0,890204966	0,32446598	0,955072169	1	0,859299906	0,781878298	0,823341091	0,832359648	0,080887927	0,20371528	0,116214084
M00374	0,042991751	0,791068848	0,917048097	0,169511677	0,894079543	0,859299906	1	0,940640714	0,916689434	0,862889093	-0,037470774	0,061482124	0,033583222
M00375	-0,010852378	0,736403339	0,859496934	0,023840189	0,821881735	0,781878298	0,940640714	1	0,907756165	0,795599654	-0,076620403	-0,001667082	-0,009512175
M00376	-0,000491088	0,807804636	0,896313876	0,11214346	0,854063248	0,823341091	0,916689434	0,907756165	1	0,818395403	-0,054019675	-6,55E-05	-0,017220817
M00377	0,128042081	0,835842229	0,84588983	0,178413424	0,849049661	0,832359648	0,862889093	0,795599654	0,818395403	1	0,057851137	0,105783989	0,122734637
READS_TOT	0,974786103	0,052052867	0,080763639	0,210899089	0,016650073	0,080887927	-0,037470774	-0,076620403	-0,054019675	0,057851137	1	0,902126005	0,934729064
predicted_genes	0,916256158	0,123406606	0,191480011	0,300761713	0,13170175	0,20371528	0,061482124	-0,001667082	-6,55E-05	0,105783989	0,902126005	1	0,873087892
raw_read	0,964415349	0,07013091	0,132859647	0,267831598	0,06914179	0,116214084	0,033583222	-0,009512175	-0,017220817	0,122734637	0,934729064	0,873087892	1
pvalue
	HQ_reads	M00165	M00173	M00177	M00178	M00179	M00374	M00375	M00376	M00377	READS_TOT	predicted_genes	raw_read
HQ_reads	0	0,453398981	0,252988942	0,02737392	0,554997979	0,287482237	0,750836547	0,936141206	0,997107284	0,342521741	1,63E-37	1,64E-23	1,86E-33
M00165	0,453398981	0	1,25E-12	0,910510175	9,30E-17	1,51E-14	2,44E-13	6,65E-11	3,11E-14	6,02E-16	0,700574658	0,360422424	0,604189383
M00173	0,252988942	1,25E-12	0	0,028173934	1,81E-21	1,99E-20	1,28E-23	1,16E-17	4,47E-21	1,22E-16	0,550360376	0,153621518	0,324514937
M00177	0,02737392	0,910510175	0,028173934	0	0,069843946	0,01380053	0,207461024	0,860272853	0,406238367	0,184233681	0,115314855	0,023007524	0,043983335
M00178	0,554997979	9,30E-17	1,81E-21	0,069843946	0	1,00E-30	7,80E-21	4,68E-15	3,04E-17	7,19E-17	0,902163472	0,328787132	0,609311523
M00179	0,287482237	1,51E-14	1,99E-20	0,01380053	1,00E-30	0	1,20E-17	7,00E-13	3,81E-15	1,02E-15	0,549744996	0,128528441	0,389303623
M00374	0,750836547	2,44E-13	1,28E-23	0,207461024	7,80E-21	1,20E-17	0	1,76E-27	1,43E-23	6,18E-18	0,781989112	0,649593943	0,80413407
M00375	0,936141206	6,65E-11	1,16E-17	0,860272853	4,68E-15	7,00E-13	1,76E-27	0	2,09E-22	1,42E-13	0,57106116	0,9901804	0,944013895
M00376	0,997107284	3,11E-14	4,47E-21	0,406238367	3,04E-17	3,81E-15	1,43E-23	2,09E-22	0	7,60E-15	0,689822688	0,999614304	0,898826999
M00377	0,342521741	6,02E-16	1,22E-16	0,184233681	7,19E-17	1,02E-15	6,18E-18	1,42E-13	7,60E-15	0	0,669052744	0,433533833	0,363063899
READS_TOT	1,63E-37	0,700574658	0,550360376	0,115314855	0,902163472	0,549744996	0,781989112	0,57106116	0,689822688	0,669052744	0	9,89E-22	2,21E-26
predicted_genes	1,64E-23	0,360422424	0,153621518	0,023007524	0,328787132	0,128528441	0,649593943	0,9901804	0,999614304	0,433533833	9,89E-22	0	8,47E-19
raw_read	1,86E-33	0,604189383	0,324514937	0,043983335	0,609311523	0,389303623	0,80413407	0,944013895	0,898826999	0,363063899	2,21E-26	8,47E-19	0
WUO
Spearman Rho
	HQ_reads	M00165	M00173	M00177	M00178	M00179	M00374	M00375	M00376	M00377	READS_TOT	predicted_genes	raw_read
HQ_reads	1	0,168396094	0,062691324	0,279238178	0,022823712	0,196043934	0,026359286	0,009379877	-0,016774728	0,049095292	0,974786103	0,916256158	0,964415349
M00165	0,168396094	1	0,828902963	-0,014574583	0,88665224	0,794507484	0,807526956	0,76959111	0,824962961	0,875432855	0,146860127	0,202233618	0,116848289
M00173	0,062691324	0,828902963	1	-0,046699056	0,921042944	0,805120531	0,928980096	0,910921237	0,924953341	0,837790369	0,011671961	0,090399831	0,041000655
M00177	0,279238178	-0,014574583	-0,046699056	1	-0,041734841	0,396190194	0,01985464	-0,056547661	-0,044115048	-0,075766419	0,236020751	0,288953723	0,264916123
M00178	0,022823712	0,88665224	0,921042944	-0,041734841	1	0,874234671	0,917886541	0,885055533	0,895934306	0,866288045	-0,019763186	0,08289468	0,002018645
M00179	0,196043934	0,794507484	0,805120531	0,396190194	0,874234671	1	0,822144581	0,760384855	0,772760649	0,756778111	0,137310392	0,262874077	0,160372433
M00374	0,026359286	0,807526956	0,928980096	0,01985464	0,917886541	0,822144581	1	0,948334448	0,919226201	0,836507705	-0,036537624	0,043029577	-0,001761635
M00375	0,009379877	0,76959111	0,910921237	-0,056547661	0,885055533	0,760384855	0,948334448	1	0,933336931	0,80206865	-0,038794125	0,015589552	-0,014772489
M00376	-0,016774728	0,824962961	0,924953341	-0,044115048	0,895934306	0,772760649	0,919226201	0,933336931	1	0,841815659	-0,056495709	-0,024915888	-0,034764065
M00377	0,049095292	0,875432855	0,837790369	-0,075766419	0,866288045	0,756778111	0,836507705	0,80206865	0,841815659	1	0,024032428	0,044674389	0,030713642
READS_TOT	0,974786103	0,146860127	0,011671961	0,236020751	-0,019763186	0,137310392	-0,036537624	-0,038794125	-0,056495709	0,024032428	1	0,902126005	0,934729064
predicted_genes	0,916256158	0,202233618	0,090399831	0,288953723	0,08289468	0,262874077	0,043029577	0,015589552	-0,024915888	0,044674389	0,902126005	1	0,873087892
raw_read	0,964415349	0,116848289	0,041000655	0,264916123	0,002018645	0,160372433	-0,001761635	-0,014772489	-0,034764065	0,030713642	0,934729064	0,873087892	1
pvalue
	HQ_reads	M00165	M00173	M00177	M00178	M00179	M00374	M00375	M00376	M00377	READS_TOT	predicted_genes	raw_read
HQ_reads	0	0,210511349	0,643164177	0,035418822	0,866174555	0,143869304	0,845680223	0,944791346	0,901434614	0,716852683	1,63E-37	1,64E-23	1,86E-33
M00165	0,210511349	0	1,71E-15	0,914310175	4,55E-20	1,62E-13	3,23E-14	2,65E-12	3,02E-15	5,24E-19	0,275656281	0,131390696	0,38670333
M00173	0,643164177	1,71E-15	0	0,730133934	3,46E-24	4,39E-14	2,09E-25	8,35E-23	9,03E-25	4,45E-16	0,931329713	0,503652129	0,762028873
M00177	0,035418822	0,914310175	0,730133934	0	0,757896102	0,002282283	0,883453535	0,676092103	0,744544537	0,575372263	0,077143773	0,029260778	0,046425953
M00178	0,866174555	4,55E-20	3,46E-24	0,757896102	0	6,71E-19	9,76E-24	6,54E-20	4,92E-21	3,25E-18	0,883986665	0,539854939	0,988109729
M00179	0,143869304	1,62E-13	4,39E-14	0,002282283	6,71E-19	0	4,51E-15	6,83E-12	1,90E-12	9,77E-12	0,308422299	0,048202063	0,233381778
M00374	0,845680223	3,23E-14	2,09E-25	0,883453535	9,76E-24	4,51E-15	0	4,27E-29	6,32E-24	5,43E-16	0,787289751	0,750624406	0,989623484
M00375	0,944791346	2,65E-12	8,35E-23	0,676092103	6,54E-20	6,83E-12	4,27E-29	0	3,88E-26	6,45E-14	0,774488891	0,908367516	0,913151056
M00376	0,901434614	3,02E-15	9,03E-25	0,744544537	4,92E-21	1,90E-12	6,32E-24	3,88E-26	0	2,36E-16	0,676373248	0,854035572	0,797390497
M00377	0,716852683	5,24E-19	4,45E-16	0,575372263	3,25E-18	9,77E-12	5,43E-16	6,45E-14	2,36E-16	0	0,859157552	0,741417606	0,820579964
READS_TOT	1,63E-37	0,275656281	0,931329713	0,077143773	0,883986665	0,308422299	0,787289751	0,774488891	0,676373248	0,859157552	0	9,89E-22	2,21E-26
predicted_genes	1,64E-23	0,131390696	0,503652129	0,029260778	0,539854939	0,048202063	0,750624406	0,908367516	0,854035572	0,741417606	9,89E-22	0	8,47E-19
raw_read	1,86E-33	0,38670333	0,762028873	0,046425953	0,988109729	0,233381778	0,989623484	0,913151056	0,797390497	0,820579964	2,21E-26	8,47E-19	0
UO ld
Spearman Rho
	HQ_reads	M00165	M00173	M00177	M00178	M00179	M00374	M00375	M00376	M00377	READS_TOT	predicted_genes	raw_read
HQ_reads	1	0,232721817	0,137044203	0,292273061	0,071612154	0,074907821	0,039961939	0,022031298	0,047479846	0,073269667	0,974786103	0,916256158	0,964415349
M00165	0,232721817	1	0,79136275	0,197554447	0,765492886	0,76824433	0,779317337	0,734608701	0,762991769	0,657734532	0,166767603	0,308397322	0,241035648
M00173	0,137044203	0,79136275	1	0,241798901	0,896847606	0,891460287	0,925137062	0,871182478	0,8981675	0,80764124	0,076175816	0,187860929	0,116283911
M00177	0,292273061	0,197554447	0,241798901	1	0,251352297	0,343453421	0,231314716	0,082247149	0,075850274	0,168651825	0,210899089	0,300761713	0,267831598
M00178	0,071612154	0,765492886	0,896847606	0,251352297	1	0,979240926	0,924570041	0,87108218	0,876572335	0,864142319	0,011989512	0,098645417	0,077395713
M00179	0,074907821	0,76824433	0,891460287	0,343453421	0,979240926	1	0,90248685	0,821553841	0,84595805	0,83255121	0,006905002	0,108058378	0,078802112
M00374	0,039961939	0,779317337	0,925137062	0,231314716	0,924570041	0,90248685	1	0,941175791	0,908348479	0,828148786	-0,033778903	0,06931509	0,04067787
M00375	0,022031298	0,734608701	0,871182478	0,082247149	0,87108218	0,821553841	0,941175791	1	0,923321842	0,777913156	-0,030288955	0,075134885	0,016580592
M00376	0,047479846	0,762991769	0,8981675	0,075850274	0,876572335	0,84595805	0,908348479	0,923321842	1	0,819311345	-0,013397617	0,101266374	0,037153878
M00377	0,073269667	0,657734532	0,80764124	0,168651825	0,864142319	0,83255121	0,828148786	0,777913156	0,819311345	1	0,014614257	0,074889799	0,079320366
READS_TOT	0,974786103	0,166767603	0,076175816	0,210899089	0,011989512	0,006905002	-0,033778903	-0,030288955	-0,013397617	0,014614257	1	0,902126005	0,934729064
predicted_genes	0,916256158	0,308397322	0,187860929	0,300761713	0,098645417	0,108058378	0,06931509	0,075134885	0,101266374	0,074889799	0,902126005	1	0,873087892
raw_read	0,964415349	0,241035648	0,116283911	0,267831598	0,077395713	0,078802112	0,04067787	0,016580592	0,037153878	0,079320366	0,934729064	0,873087892	1
pvalue
	HQ_reads	M00165	M00173	M00177	M00178	M00179	M00374	M00375	M00376	M00377	READS_TOT	predicted_genes	raw_read
HQ_reads	0	0,081492272	0,309370078	0,02737392	0,596554179	0,57972167	0,767887124	0,870780395	0,725797499	0,58806142	1,63E-37	1,64E-23	1,86E-33
M00165	0,081492272	0	2,36E-13	0,140745541	4,06E-12	3,05E-12	9,31E-13	7,81E-11	5,25E-12	2,72E-08	0,215020548	0,019597333	0,070887794
M00173	0,309370078	2,36E-13	0	0,069972171	3,91E-21	1,47E-20	8,46E-25	1,24E-18	2,79E-21	3,18E-14	0,573303665	0,161695707	0,389016818
M00177	0,02737392	0,140745541	0,069972171	0	0,059291104	0,008905487	0,083404896	0,543036736	0,574948282	0,209809337	0,115314855	0,023007524	0,043983335
M00178	0,596554179	4,06E-12	3,91E-21	0,059291104	0	8,23E-40	1,03E-24	1,27E-18	4,13E-19	4,88E-18	0,929466122	0,465365635	0,567160221
M00179	0,57972167	3,05E-12	1,47E-20	0,008905487	8,23E-40	0	8,98E-22	4,90E-15	1,20E-16	9,93E-16	0,959343649	0,423655537	0,560115845
M00374	0,767887124	9,31E-13	8,46E-25	0,083404896	1,03E-24	8,98E-22	0	1,38E-27	1,77E-22	1,91E-15	0,803015578	0,608412736	0,763847947
M00375	0,870780395	7,81E-11	1,24E-18	0,543036736	1,27E-18	4,90E-15	1,38E-27	0	1,60E-24	1,09E-12	0,823020611	0,578569974	0,902569764
M00376	0,725797499	5,25E-12	2,79E-21	0,574948282	4,13E-19	1,20E-16	1,77E-22	1,60E-24	0	6,69E-15	0,921207153	0,453534148	0,783788107
M00377	0,58806142	2,72E-08	3,18E-14	0,209809337	4,88E-18	9,93E-16	1,91E-15	1,09E-12	6,69E-15	0	0,914077796	0,579813126	0,557530454
READS_TOT	1,63E-37	0,215020548	0,573303665	0,115314855	0,929466122	0,959343649	0,803015578	0,823020611	0,921207153	0,914077796	0	9,89E-22	2,21E-26
predicted_genes	1,64E-23	0,019597333	0,161695707	0,023007524	0,465365635	0,423655537	0,608412736	0,578569974	0,453534148	0,579813126	9,89E-22	0	8,47E-19
raw_read	1,86E-33	0,070887794	0,389016818	0,043983335	0,567160221	0,560115845	0,763847947	0,902569764	0,783788107	0,557530454	2,21E-26	8,47E-19	0
WUO ld
Spearman Rho
	HQ_reads	M00165	M00173	M00177	M00178	M00179	M00374	M00375	M00376	M00377	READS_TOT	predicted_genes	raw_read
HQ_reads	1	0,306498292	0,089767927	0,279238178	0,061885152	0,096617025	0,021832608	0,018392661	0,022780601	0,062744925	0,974786103	0,916256158	0,964415349
M00165	0,306498292	1	0,772436809	0,277861916	0,728898164	0,753663039	0,732258214	0,692081089	0,683900883	0,607306297	0,272755061	0,418997505	0,270925805
M00173	0,089767927	0,772436809	1	0,012160787	0,87455277	0,81591964	0,911823366	0,891583076	0,886651144	0,749356668	0,054031868	0,151861797	0,053571182
M00177	0,279238178	0,277861916	0,012160787	1	0,191102299	0,392169921	0,110824434	-0,080569779	-0,188579291	0,078324211	0,236020751	0,288953723	0,264916123
M00178	0,061885152	0,728898164	0,87455277	0,191102299	1	0,951934312	0,921770599	0,864385899	0,832205206	0,801505366	0,01383545	0,096685377	0,064359256
M00179	0,096617025	0,753663039	0,81591964	0,392169921	0,951934312	1	0,870275661	0,781040642	0,742892016	0,765211634	0,040213037	0,159794778	0,08997543
M00374	0,021832608	0,732258214	0,911823366	0,110824434	0,921770599	0,870275661	1	0,943979295	0,869030961	0,776672581	-0,018704353	0,062271811	-0,00397549
M00375	0,018392661	0,692081089	0,891583076	-0,080569779	0,864385899	0,781040642	0,943979295	1	0,918370809	0,769919257	-0,012359607	0,06104798	-0,000717444
M00376	0,022780601	0,683900883	0,886651144	-0,188579291	0,832205206	0,742892016	0,869030961	0,918370809	1	0,778156964	-0,018546167	0,067750952	0,004004659
M00377	0,062744925	0,607306297	0,749356668	0,078324211	0,801505366	0,765211634	0,776672581	0,769919257	0,778156964	1	0,039011699	0,081152322	0,044337528
READS_TOT	0,974786103	0,272755061	0,054031868	0,236020751	0,01383545	0,040213037	-0,018704353	-0,012359607	-0,018546167	0,039011699	1	0,902126005	0,934729064
predicted_genes	0,916256158	0,418997505	0,151861797	0,288953723	0,096685377	0,159794778	0,062271811	0,06104798	0,067750952	0,081152322	0,902126005	1	0,873087892
raw_read	0,964415349	0,270925805	0,053571182	0,264916123	0,064359256	0,08997543	-0,00397549	-0,000717444	0,004004659	0,044337528	0,934729064	0,873087892	1
pvalue
	HQ_reads	M00165	M00173	M00177	M00178	M00179	M00374	M00375	M00376	M00377	READS_TOT	predicted_genes	raw_read
HQ_reads	0	0,020402586	0,506651447	0,035418822	0,647448042	0,474635448	0,871935939	0,891982118	0,866425021	0,642879756	1,63E-37	1,64E-23	1,86E-33
M00165	0,020402586	0	1,96E-12	0,036372363	1,29E-10	1,33E-11	9,61E-11	2,48E-09	4,52E-09	5,47E-07	0,040098428	0,001178854	0,041507395
M00173	0,506651447	1,96E-12	0	0,928461128	6,28E-19	1,06E-14	6,39E-23	1,43E-20	4,55E-20	2,01E-11	0,689756217	0,259452629	0,692269205
M00177	0,035418822	0,036372363	0,928461128	0	0,154449988	0,002552127	0,411816191	0,551320887	0,16006876	0,562504926	0,077143773	0,029260778	0,046425953
M00178	0,647448042	1,29E-10	6,28E-19	0,154449988	0	6,15E-30	2,71E-24	4,66E-18	1,05E-15	6,92E-14	0,918640768	0,474321479	0,634337722
M00179	0,474635448	1,33E-11	1,06E-14	0,002552127	6,15E-30	0	1,49E-18	7,69E-13	3,68E-11	4,18E-12	0,766469763	0,235091941	0,505665531
M00374	0,871935939	9,61E-11	6,39E-23	0,411816191	2,71E-24	1,49E-18	0	3,74E-28	1,91E-18	1,24E-12	0,890162779	0,645391973	0,976585901
M00375	0,891982118	2,48E-09	1,43E-20	0,551320887	4,66E-18	7,69E-13	3,74E-28	0	8,35E-24	2,56E-12	0,927294649	0,651908683	0,99577396
M00376	0,866425021	4,52E-09	4,55E-20	0,16006876	1,05E-15	3,68E-11	1,91E-18	8,35E-24	0	1,06E-12	0,89108604	0,616545516	0,976414153
M00377	0,642879756	5,47E-07	2,01E-11	0,562504926	6,92E-14	4,18E-12	1,24E-12	2,56E-12	1,06E-12	0	0,773257706	0,548437002	0,743300294
READS_TOT	1,63E-37	0,040098428	0,689756217	0,077143773	0,918640768	0,766469763	0,890162779	0,927294649	0,89108604	0,773257706	0	9,89E-22	2,21E-26
predicted_genes	1,64E-23	0,001178854	0,259452629	0,029260778	0,474321479	0,235091941	0,645391973	0,651908683	0,616545516	0,548437002	9,89E-22	0	8,47E-19
raw_read	1,86E-33	0,041507395	0,692269205	0,046425953	0,634337722	0,505665531	0,976585901	0,99577396	0,976414153	0,743300294	2,21E-26	8,47E-19	0
UO dm
Spearman Rho
	HQ_reads	M00165	M00173	M00177	M00178	M00179	M00374	M00375	M00376	M00377	READS_TOT	predicted_genes	raw_read
HQ_reads	1	0,297566529	0,135742211	0,292273061	0,136690779	0,119844354	0,072632128	0,079025415	0,031214087	0,018945596	0,974786103	0,916256158	0,964415349
M00165	0,297566529	1	0,685281314	0,318338518	0,610864526	0,617969549	0,595127383	0,59891622	0,532762328	0,364542194	0,239898852	0,414806625	0,283379492
M00173	0,135742211	0,685281314	1	0,243261544	0,811616352	0,765155918	0,822612133	0,758375777	0,707675513	0,703058376	0,062873309	0,203391571	0,155392252
M00177	0,292273061	0,318338518	0,243261544	1	0,327811165	0,37310753	0,260291318	0,15632665	0,115103428	0,17465501	0,210899089	0,300761713	0,267831598
M00178	0,136690779	0,610864526	0,811616352	0,327811165	1	0,92277788	0,824418129	0,801512545	0,730951943	0,792819306	0,093140385	0,170806343	0,113315905
M00179	0,119844354	0,617969549	0,765155918	0,37310753	0,92277788	1	0,777667143	0,723558062	0,716270838	0,679883981	0,06819624	0,167588632	0,114938647
M00374	0,072632128	0,595127383	0,822612133	0,260291318	0,824418129	0,777667143	1	0,924113522	0,799801176	0,695865487	0,004055103	0,094052229	0,077472089
M00375	0,079025415	0,59891622	0,758375777	0,15632665	0,801512545	0,723558062	0,924113522	1	0,853280546	0,705977126	0,018050828	0,115551413	0,080624856
M00376	0,031214087	0,532762328	0,707675513	0,115103428	0,730951943	0,716270838	0,799801176	0,853280546	1	0,6794861	-0,026349554	0,09637856	0,037666349
M00377	0,018945596	0,364542194	0,703058376	0,17465501	0,792819306	0,679883981	0,695865487	0,705977126	0,6794861	1	-0,014175842	0,003735751	0,003268783
READS_TOT	0,974786103	0,239898852	0,062873309	0,210899089	0,093140385	0,06819624	0,004055103	0,018050828	-0,026349554	-0,014175842	1	0,902126005	0,934729064
predicted_genes	0,916256158	0,414806625	0,203391571	0,300761713	0,170806343	0,167588632	0,094052229	0,115551413	0,09637856	0,003735751	0,902126005	1	0,873087892
raw_read	0,964415349	0,283379492	0,155392252	0,267831598	0,113315905	0,114938647	0,077472089	0,080624856	0,037666349	0,003268783	0,934729064	0,873087892	1
pvalue
	HQ_reads	M00165	M00173	M00177	M00178	M00179	M00374	M00375	M00376	M00377	READS_TOT	predicted_genes	raw_read
HQ_reads	0	0,024576497	0,3140328	0,02737392	0,310631344	0,374559203	0,591321606	0,559001167	0,817706116	0,888755038	1,63E-37	1,64E-23	1,86E-33
M00165	0,024576497	0	4,09E-09	0,015808612	4,51E-07	3,03E-07	0,000001048	8,59E-07	0,000019888	0,005305165	0,072269214	0,001335639	0,032673815
M00173	0,3140328	4,09E-09	0	0,068243925	1,89E-14	4,21E-12	4,22E-15	8,34E-12	7,50E-10	1,08E-09	0,64219873	0,129149718	0,248409248
M00177	0,02737392	0,015808612	0,068243925	0	0,012799712	0,004256456	0,050527562	0,245540755	0,393882247	0,193800979	0,115314855	0,023007524	0,043983335
M00178	0,310631344	4,51E-07	1,89E-14	0,012799712	0	1,92E-24	3,27E-15	6,91E-14	1,08E-10	1,99E-13	0,490750428	0,203960284	0,401317422
M00179	0,374559203	3,03E-07	4,21E-12	0,004256456	1,92E-24	0	1,12E-12	2,04E-10	3,75E-10	0,000000006	0,614225509	0,212738779	0,394564236
M00374	0,591321606	0,000001048	4,22E-15	0,050527562	3,27E-15	1,12E-12	0	1,21E-24	8,54E-14	1,87E-09	0,976117144	0,486496377	0,566776607
M00375	0,559001167	8,59E-07	8,34E-12	0,245540755	6,91E-14	2,04E-10	1,21E-24	0	3,49E-17	8,58E-10	0,893978019	0,392031649	0,551047919
M00376	0,817706116	0,000019888	7,50E-10	0,393882247	1,08E-10	3,75E-10	8,54E-14	3,49E-17	0	6,20E-09	0,845736503	0,475731675	0,780879408
M00377	0,888755038	0,005305165	1,08E-09	0,193800979	1,99E-13	0,000000006	1,87E-09	8,58E-10	6,20E-09	0	0,916646103	0,977997508	0,980747263
READS_TOT	1,63E-37	0,072269214	0,64219873	0,115314855	0,490750428	0,614225509	0,976117144	0,893978019	0,845736503	0,916646103	0	9,89E-22	2,21E-26
predicted_genes	1,64E-23	0,001335639	0,129149718	0,023007524	0,203960284	0,212738779	0,486496377	0,392031649	0,475731675	0,977997508	9,89E-22	0	8,47E-19
raw_read	1,86E-33	0,032673815	0,248409248	0,043983335	0,401317422	0,394564236	0,566776607	0,551047919	0,780879408	0,980747263	2,21E-26	8,47E-19	0
WUO dm
Spearman Rho
	HQ_reads	M00165	M00173	M00177	M00178	M00179	M00374	M00375	M00376	M00377	READS_TOT	predicted_genes	raw_read
HQ_reads	1	0,306498292	0,089767927	0,279238178	0,061885152	0,096617025	0,021832608	0,018392661	0,022780601	0,062744925	0,974786103	0,916256158	0,964415349
M00165	0,306498292	1	0,772436809	0,277861916	0,728898164	0,753663039	0,732258214	0,692081089	0,683900883	0,607306297	0,272755061	0,418997505	0,270925805
M00173	0,089767927	0,772436809	1	0,012160787	0,87455277	0,81591964	0,911823366	0,891583076	0,886651144	0,749356668	0,054031868	0,151861797	0,053571182
M00177	0,279238178	0,277861916	0,012160787	1	0,191102299	0,392169921	0,110824434	-0,080569779	-0,188579291	0,078324211	0,236020751	0,288953723	0,264916123
M00178	0,061885152	0,728898164	0,87455277	0,191102299	1	0,951934312	0,921770599	0,864385899	0,832205206	0,801505366	0,01383545	0,096685377	0,064359256
M00179	0,096617025	0,753663039	0,81591964	0,392169921	0,951934312	1	0,870275661	0,781040642	0,742892016	0,765211634	0,040213037	0,159794778	0,08997543
M00374	0,021832608	0,732258214	0,911823366	0,110824434	0,921770599	0,870275661	1	0,943979295	0,869030961	0,776672581	-0,018704353	0,062271811	-0,00397549
M00375	0,018392661	0,692081089	0,891583076	-0,080569779	0,864385899	0,781040642	0,943979295	1	0,918370809	0,769919257	-0,012359607	0,06104798	-0,000717444
M00376	0,022780601	0,683900883	0,886651144	-0,188579291	0,832205206	0,742892016	0,869030961	0,918370809	1	0,778156964	-0,018546167	0,067750952	0,004004659
M00377	0,062744925	0,607306297	0,749356668	0,078324211	0,801505366	0,765211634	0,776672581	0,769919257	0,778156964	1	0,039011699	0,081152322	0,044337528
READS_TOT	0,974786103	0,272755061	0,054031868	0,236020751	0,01383545	0,040213037	-0,018704353	-0,012359607	-0,018546167	0,039011699	1	0,902126005	0,934729064
predicted_genes	0,916256158	0,418997505	0,151861797	0,288953723	0,096685377	0,159794778	0,062271811	0,06104798	0,067750952	0,081152322	0,902126005	1	0,873087892
raw_read	0,964415349	0,270925805	0,053571182	0,264916123	0,064359256	0,08997543	-0,00397549	-0,000717444	0,004004659	0,044337528	0,934729064	0,873087892	1
pvalue
	HQ_reads	M00165	M00173	M00177	M00178	M00179	M00374	M00375	M00376	M00377	READS_TOT	predicted_genes	raw_read
HQ_reads	0	0,020402586	0,506651447	0,035418822	0,647448042	0,474635448	0,871935939	0,891982118	0,866425021	0,642879756	1,63E-37	1,64E-23	1,86E-33
M00165	0,020402586	0	1,96E-12	0,036372363	1,29E-10	1,33E-11	9,61E-11	2,48E-09	4,52E-09	5,47E-07	0,040098428	0,001178854	0,041507395
M00173	0,506651447	1,96E-12	0	0,928461128	6,28E-19	1,06E-14	6,39E-23	1,43E-20	4,55E-20	2,01E-11	0,689756217	0,259452629	0,692269205
M00177	0,035418822	0,036372363	0,928461128	0	0,154449988	0,002552127	0,411816191	0,551320887	0,16006876	0,562504926	0,077143773	0,029260778	0,046425953
M00178	0,647448042	1,29E-10	6,28E-19	0,154449988	0	6,15E-30	2,71E-24	4,66E-18	1,05E-15	6,92E-14	0,918640768	0,474321479	0,634337722
M00179	0,474635448	1,33E-11	1,06E-14	0,002552127	6,15E-30	0	1,49E-18	7,69E-13	3,68E-11	4,18E-12	0,766469763	0,235091941	0,505665531
M00374	0,871935939	9,61E-11	6,39E-23	0,411816191	2,71E-24	1,49E-18	0	3,74E-28	1,91E-18	1,24E-12	0,890162779	0,645391973	0,976585901
M00375	0,891982118	2,48E-09	1,43E-20	0,551320887	4,66E-18	7,69E-13	3,74E-28	0	8,35E-24	2,56E-12	0,927294649	0,651908683	0,99577396
M00376	0,866425021	4,52E-09	4,55E-20	0,16006876	1,05E-15	3,68E-11	1,91E-18	8,35E-24	0	1,06E-12	0,89108604	0,616545516	0,976414153
M00377	0,642879756	5,47E-07	2,01E-11	0,562504926	6,92E-14	4,18E-12	1,24E-12	2,56E-12	1,06E-12	0	0,773257706	0,548437002	0,743300294
READS_TOT	1,63E-37	0,040098428	0,689756217	0,077143773	0,918640768	0,766469763	0,890162779	0,927294649	0,89108604	0,773257706	0	9,89E-22	2,21E-26
predicted_genes	1,64E-23	0,001178854	0,259452629	0,029260778	0,474321479	0,235091941	0,645391973	0,651908683	0,616545516	0,548437002	9,89E-22	0	8,47E-19
raw_read	1,86E-33	0,041507395	0,692269205	0,046425953	0,634337722	0,505665531	0,976585901	0,99577396	0,976414153	0,743300294	2,21E-26	8,47E-19	0
